# Supplementary material for: On the Origins of Phenotypic Parallelism in Benthic and Limnetic Stickleback
Source: Mol Biol Evol. 2023 Aug 31;40(9):msad191. doi: 10.1093/molbev/msad191 (PMC10490448; doi:10.1093/molbev/msad191)
Supplement: msad191_Supplementary_Data [file msad191_supplementary_data.zip]

Archive with 2 entries (2 files):
- All_Stickleback_QTL.bed
- BC supplementary material MBE.docx
