# Supplementary material for: On the Origins of Phenotypic Parallelism in Benthic and Limnetic Stickleback
Source: Mol Biol Evol. 2023 Aug 31;40(9):msad191. doi: 10.1093/molbev/msad191 (PMC10490448; doi:10.1093/molbev/msad191)
Supplement: msad191_Supplementary_Data [file msad191_supplementary_data.zip › All_Stickleback_QTL.bed]

# Peichel & Marques ALL stickleback QTL regions
groupI	7086284	7086382
groupI	7086284	7086382
groupI	7086284	7086382
groupI	18569929	18570388
groupI	18569929	18570388
groupI	18569929	18570388
groupI	18569929	18570388
groupI	18569929	18570388
groupI	18569929	18570388
groupI	18569929	18570388
groupIII	14416331	14416991
groupIII	14416331	14416991
groupIV	1926094	1926286
groupIV	11585867	11586185
groupIV	11585867	11586185
groupIV	11585867	11586185
groupIV	11585867	11586185
groupIV	11585867	11586185
groupIV	11585867	11586185
groupIV	11585867	11586185
groupIV	11585867	11586185
groupIV	19000052	19000274
groupIV	24284606	24284769
groupIV	24284606	24284769
groupIV	24284606	24284769
groupIV	24284606	24284769
groupIV	24284606	24284769
groupIX	13727188	13727363
groupUn	25785696	25786246
groupVII	13663683	13664252
groupVII	13663683	13664252
groupVII	13663683	13664252
groupVII	13663683	13664252
groupVII	13663683	13664252
groupVII	13663683	13664252
groupVII	13663683	13664252
groupVII	13663683	13664252
groupVII	13663683	13664252
groupVII	13663683	13664252
groupVII	13663683	13664252
groupVIII	1770044	1770224
groupXII	12922318	12922915
groupXII	12922318	12922915
groupXII	12922318	12922915
groupXII	12922318	12922915
groupXII	12922318	12922915
groupXII	12922318	12922915
groupXII	12922318	12922915
groupXII	12922318	12922915
groupXII	12922318	12922915
groupXII	12922318	12922915
groupXII	12922318	12922915
groupXII	12922318	12922915
groupXIII	6175613	6175736
groupXV	6134159	6134662
groupXVI	6274652	6274761
groupXVI	6274652	6274761
groupXVI	6274652	6274761
groupXVI	13454492	13454623
groupXVI	17770456	17774952
groupXVI	17770456	17774952
groupXVI	17770456	17774952
groupXVI	17770456	17774952
groupXVI	17770456	17774952
groupXVI	17770456	17774952
groupXVI	17770456	17774952
groupXVI	17770456	17774952
groupXVI	17770456	17774952
groupXVI	17770456	17774952
groupXVI	17770456	17774952
groupXVI	17770456	17774952
groupXVI	17770456	17774952
groupXVI	17770456	17774952
groupXVI	17770456	17774952
groupXVI	17770456	17774952
groupXVI	17770456	17774952
groupXVI	17770456	17774952
groupXVI	17770456	17774952
groupXVI	17770456	17774952
groupXVI	17770456	17774952
groupXVI	17770456	17774952
groupXVI	17770456	17774952
groupXVI	17770456	17774952
groupXVI	17770456	17774952
groupXVI	17770456	17774952
groupXVI	17770456	17774952
groupXVI	17770456	17774952
groupXVI	17770456	17774952
groupXVI	17770456	17774952
groupXVI	18106523	18106710
groupXVI	18106523	18106710
groupXVII	9858642	9858767
groupXVIII	2847300	2847500
groupXVIII	2847300	2847500
groupXVIII	7613260	7613434
groupXVIII	7613260	7613434
groupXVIII	12520276	12520434
groupXVIII	12520276	12520434
groupXVIII	12520276	12520434
groupXVIII	12520276	12520434
groupXVIII	12520276	12520434
groupXX	8252840	8253452
groupXX	8252840	8253452
groupXX	8252840	8253452
groupXX	8252840	8253452
groupXX	8252840	8253452
groupXX	8252840	8253452
groupXX	8252840	8253452
groupXXI	4587761	4587929
groupXXI	4587761	4587929
groupXXI	4587761	4587929
groupXXI	4587761	4587929
groupI	15145305	15145306
groupI	25560380	25560381
groupII	6475468	6475469
groupII	6475468	6475469
groupII	10092618	10092619
groupII	17312835	17312836
groupII	17312835	17312836
groupII	17453243	17453244
groupII	20796189	20796190
groupIV	339710	339711
groupIV	339710	339711
groupIV	339710	339711
groupIV	5165268	5165269
groupIV	10997988	10997989
groupIV	10997988	10997989
groupIV	10997988	10997989
groupIV	10997988	10997989
groupIV	11367975	11367976
groupIV	11367975	11367976
groupIV	11367975	11367976
groupIV	11367975	11367976
groupIV	29034665	29034666
groupIX	6126845	6126846
groupIX	6126845	6126846
groupIX	6126845	6126846
groupIX	19745222	19745223
groupUn	7381868	7381869
groupVI	487411	487412
groupVII	16848769	16848770
groupVII	19857837	19857838
groupVII	19857837	19857838
groupVII	24203557	24203558
groupVII	25986275	25986276
groupVII	27918897	27918898
groupVII	27918897	27918898
groupVIII	13412707	13412708
groupVIII	16299555	16299556
groupVIII	16299555	16299556
groupVIII	16299555	16299556
groupVIII	17359071	17359072
groupX	1275840	1275841
groupXI	9039275	9039276
groupXII	548804	548805
groupXII	7504339	7504340
groupXII	13045611	13045612
groupXII	15046849	15046850
groupXII	15046849	15046850
groupXIII	17392141	17392142
groupXIII	17392141	17392142
groupXIV	1442872	1442873
groupXIV	3414352	3414353
groupXIV	3598443	3598444
groupXIV	4632223	4632224
groupXIV	4632223	4632224
groupXVI	2483136	2483137
groupXVI	5562355	5562356
groupXVI	9981125	9981126
groupXVI	9981125	9981126
groupXVI	9981125	9981126
groupXVI	12111717	12111718
groupXVI	12996432	12996433
groupXVI	14283264	14283265
groupXVI	16058672	16058673
groupXVII	1264852	1264853
groupXVII	2232080	2232081
groupXVII	9881295	9881296
groupXVIII	4836241	4836242
groupXX	2312273	2312274
groupXX	9279241	9279242
groupXX	9279241	9279242
groupXX	14462157	14462158
groupXX	14859034	14859035
groupXX	17708486	17708487
groupXXI	9820534	9820535
groupXXI	11060209	11060210
groupXXI	11414383	11414384
groupIV	570692	570693
groupIV	4185607	4185608
groupIV	6474941	6474942
groupIV	12797213	12797214
groupIX	9659641	9659642
groupUn	11709633	11709634
groupVI	12733534	12733535
groupXI	6239999	6240000
groupXI	6239999	6240000
groupXI	10140558	10140559
groupXI	10140558	10140559
groupXIV	6849438	6849439
groupXIX	19432535	19432536
groupXIX	19432535	19432536
groupXV	11777081	11777082
groupXVII	1670571	1670572
groupXXI	2306628	2306629
groupI	4631690	4631790
groupIV	14933780	14934462
groupIV	25376712	25376967
groupVII	17330866	17330982
groupX	4759544	4760146
groupXIII	8142821	8143387
groupXX	3079660	3080347
groupXXI	786161	786308
groupXXI	1794897	1795146
groupXXI	3385832	3386080
groupIV	11585867	11586185
groupIV	11585867	11586185
groupIV	11585867	11586185
groupIV	21006196	21006994
groupUn	6125011	6125185
groupVII	5222423	5222584
groupVII	7478502	7478687
groupVII	7478502	7478687
groupVII	7478502	7478687
groupVII	7478502	7478687
groupVII	7478502	7478687
groupX	6169731	6169864
groupX	6169731	6169864
groupX	6169731	6169864
groupX	10572913	10583497
groupXX	3079660	3080347
groupXX	3079660	3080347
groupXXI	4587761	4587929
groupXXI	4587761	4587929
groupXXI	4587761	4587929
groupI	3494580	3494581
groupI	3494580	3494581
groupI	3538018	3538019
groupI	4171190	4171191
groupI	4171190	4171191
groupI	4171190	4171191
groupI	4171190	4171191
groupI	4171190	4171191
groupI	4171190	4171191
groupI	4171190	4171191
groupI	4171190	4171191
groupI	14261764	14261765
groupI	14261764	14261765
groupI	14261764	14261765
groupI	14261764	14261765
groupI	14261764	14261765
groupI	14261764	14261765
groupI	14261764	14261765
groupI	15145305	15145306
groupI	15145305	15145306
groupI	15145305	15145306
groupI	17306554	17306555
groupI	17306554	17306555
groupI	17306554	17306555
groupI	17306554	17306555
groupI	17306554	17306555
groupI	17306554	17306555
groupI	17306554	17306555
groupI	19946499	19946500
groupI	22361077	22361078
groupI	22361077	22361078
groupI	22899825	22899826
groupII	17453243	17453244
groupII	17453243	17453244
groupII	17453243	17453244
groupII	17453243	17453244
groupII	19985741	19985742
groupII	19985741	19985742
groupII	19985741	19985742
groupII	19985741	19985742
groupIII	1968625	1968626
groupIII	1968625	1968626
groupIII	16251071	16251072
groupIII	16463929	16463930
groupIII	16463929	16463930
groupIII	16463929	16463930
groupIV	219384	219385
groupIV	219384	219385
groupIV	2045971	2045972
groupIV	5165268	5165269
groupIV	10997988	10997989
groupIV	15530121	15530122
groupIV	21232476	21232477
groupIV	21232476	21232477
groupIV	29763654	29763655
groupIV	31740478	31740479
groupIV	31740478	31740479
groupIX	19745222	19745223
groupUn	2474754	2474755
groupUn	2474754	2474755
groupUn	10540032	10540033
groupUn	10540032	10540033
groupUn	14127611	14127612
groupUn	26305459	26305460
groupUn	26305459	26305460
groupUn	29400087	29400088
groupUn	29400087	29400088
groupUn	30323959	30323960
groupUn	30323959	30323960
groupUn	30323959	30323960
groupUn	30606854	30606855
groupUn	30606854	30606855
groupVII	2559099	2559100
groupVII	4310181	4310182
groupVII	4310181	4310182
groupVII	4310181	4310182
groupVII	16848769	16848770
groupVII	16848769	16848770
groupVII	16848769	16848770
groupVII	16848769	16848770
groupVII	18353106	18353107
groupVII	18353106	18353107
groupVII	18353106	18353107
groupVII	18353106	18353107
groupVII	18353106	18353107
groupVII	18353106	18353107
groupVII	20883742	20883743
groupVII	20883742	20883743
groupVII	21302029	21302030
groupVII	21302029	21302030
groupVII	21302029	21302030
groupVII	21302029	21302030
groupVII	23703797	23703798
groupVII	23703797	23703798
groupVII	24203557	24203558
groupVII	24217606	24217607
groupVII	24217606	24217607
groupVII	25193081	25193082
groupVII	27918897	27918898
groupVIII	3765115	3765116
groupVIII	3765115	3765116
groupVIII	3987295	3987296
groupVIII	14472465	14472466
groupVIII	14472465	14472466
groupXI	9039275	9039276
groupXI	9039275	9039276
groupXI	12097498	12097499
groupXI	12097498	12097499
groupXII	880748	880749
groupXII	1483544	1483545
groupXII	1483544	1483545
groupXII	1483544	1483545
groupXII	3026329	3026330
groupXII	6399147	6399148
groupXII	7504339	7504340
groupXII	7504339	7504340
groupXII	7504339	7504340
groupXII	11472159	11472160
groupXII	11472159	11472160
groupXII	11472159	11472160
groupXII	13045611	13045612
groupXII	13045611	13045612
groupXIII	1001571	1001572
groupXIII	1001571	1001572
groupXIII	2105469	2105470
groupXIII	2969182	2969183
groupXIII	4868788	4868789
groupXIII	17249562	17249563
groupXIV	721170	721171
groupXIV	721170	721171
groupXIV	800076	800077
groupXIV	1087388	1087389
groupXIV	1087388	1087389
groupXIV	15033103	15033104
groupXIV	15033103	15033104
groupXIV	15033103	15033104
groupXIX	8190806	8190807
groupXIX	8190806	8190807
groupXIX	8190806	8190807
groupXIX	18043409	18043410
groupXIX	18043409	18043410
groupXIX	18043409	18043410
groupXIX	18045399	18045400
groupXIX	18045399	18045400
groupXIX	18045399	18045400
groupXIX	18045399	18045400
groupXVI	5562355	5562356
groupXVI	13148331	13148332
groupXVI	14283264	14283265
groupXX	5734841	5734842
groupXXI	3082227	3082228
groupXXI	5737465	5737466
groupIV	14933780	14934462
groupVII	26661087	26661766
groupIV	2156991	2648318
groupIX	8190624	8675801
groupXIII	982843	1474264
groupXIX	17255859	17753325
groupXVI	17629278	18115788
groupXVII	9327034	9806679
groupXVIII	964519	1446777
groupXVIII	9266247	9759875
groupXVIII	10253505	10747133
groupXXI	5138418	5622452
groupIV	6107609	6107867
groupIV	12802906	12802925
groupXXI	4231284	4231433
groupXXI	5120338	5120542
groupI	2276857	2276858
groupI	3739873	3739874
groupI	6684641	6684642
groupI	11180105	11180106
groupI	13178092	13178093
groupI	13677589	13677590
groupI	14676583	14676584
groupI	20167899	20167900
groupI	27736566	27736567
groupIII	9421544	9421545
groupIII	10898012	10898013
groupIII	10898012	10898013
groupIV	4859294	4859295
groupIV	6333278	6333279
groupIV	7807262	7807263
groupIV	9768457	9768458
groupIV	11232202	11232203
groupIV	11232202	11232203
groupIV	12695947	12695948
groupIV	13183862	13183863
groupIV	13671777	13671778
groupIV	13671777	13671778
groupIV	14159692	14159693
groupIV	14159692	14159693
groupIV	14159692	14159693
groupIV	14159692	14159693
groupIV	14159692	14159693
groupIV	14159692	14159693
groupIV	14647607	14647608
groupIV	14647607	14647608
groupIV	14647607	14647608
groupIV	17087182	17087183
groupIV	17087182	17087183
groupIV	18556672	18556673
groupIV	18556672	18556673
groupIV	21503134	21503135
groupIV	22485290	22485291
groupIV	25309430	25309431
groupIV	26246740	26246741
groupIV	28566197	28566198
groupIV	28566197	28566198
groupIV	28985216	28985217
groupIV	28985216	28985217
groupIV	29823254	29823255
groupIV	29823254	29823255
groupIV	29823254	29823255
groupIV	29823254	29823255
groupIV	30670800	30670801
groupIV	30670800	30670801
groupIV	31106833	31106834
groupIV	31106833	31106834
groupIV	31106833	31106834
groupIV	31978899	31978900
groupIV	32414932	32414933
groupIV	32414932	32414933
groupIX	17651601	17651602
groupIX	18633412	18633413
groupUn	1624399	1624400
groupUn	3016744	3016745
groupUn	7092570	7092571
groupUn	8848287	8848288
groupUn	10156974	10156975
groupUn	17288613	17288614
groupUn	18492087	18492088
groupUn	25024754	25024755
groupUn	39793148	39793149
groupV	2707953	2707954
groupV	3200308	3200309
groupV	4185020	4185021
groupV	7631512	7631513
groupV	9428864	9428865
groupVI	10237654	10237655
groupVI	12709604	12709605
groupVI	13203994	13203995
groupVII	134931	134932
groupVII	2440725	2440726
groupVII	3404029	3404030
groupVII	3404029	3404030
groupVII	3404029	3404030
groupVII	3404029	3404030
groupVII	3404029	3404030
groupVII	3404029	3404030
groupVII	7268303	7268304
groupVII	7751784	7751785
groupVII	14589459	14589460
groupVII	16063884	16063885
groupVII	22944534	22944535
groupVII	27367809	27367810
groupVII	27367809	27367810
groupVII	27367809	27367810
groupVIII	2489157	2489158
groupVIII	2489157	2489158
groupVIII	2489157	2489158
groupVIII	2936197	2936198
groupVIII	3830279	3830280
groupVIII	4277320	4277321
groupVIII	8636334	8636335
groupVIII	11068389	11068390
groupVIII	12041211	12041212
groupVIII	12041211	12041212
groupVIII	12041211	12041212
groupVIII	12527622	12527623
groupVIII	13500444	13500445
groupVIII	13986855	13986856
groupVIII	13986855	13986856
groupX	2665888	2665889
groupX	3150595	3150596
groupX	11390614	11390615
groupXI	11915316	11915317
groupXII	1968154	1968155
groupXII	6906405	6906406
groupXIII	4048282	4048283
groupXIII	4048282	4048283
groupXIII	4537532	4537533
groupXIII	15301040	15301041
groupXIV	4510481	4510482
groupXIV	11368443	11368444
groupXIV	15030208	15030209
groupXIX	132412	132413
groupXIX	1236207	1236208
groupXIX	2176951	2176952
groupXIX	2176951	2176952
groupXIX	3117695	3117696
groupXIX	11037521	11037522
groupXIX	16509658	16509659
groupXVI	7014318	7014319
groupXVI	7509152	7509153
groupXVII	12444733	12444734
groupXX	3523905	3523906
groupXX	4012953	4012954
groupXX	4012953	4012954
groupXX	5480097	5480098
groupXX	6947241	6947242
groupXX	11348675	11348676
groupXX	14772018	14772019
groupXX	15750116	15750117
groupXX	18619424	18619425
groupXXI	1508156	1508157
groupXXI	1508156	1508157
groupXXI	1992190	1992191
groupXXI	1992190	1992191
groupXXI	2476225	2476226
groupXXI	2476225	2476226
groupXXI	3928330	3928331
groupXXI	3928330	3928331
groupXXI	4412365	4412366
groupXXI	4896400	4896401
groupXXI	5380435	5380436
groupXXI	5380435	5380436
groupXXI	5380435	5380436
groupXXI	6832540	6832541
groupXXI	6832540	6832541
groupXXI	6832540	6832541
groupXXI	6832540	6832541
groupXXI	7800610	7800611
groupXXI	10209296	10209297
groupXXI	11160714	11160715
groupIV	15366117	15366305
groupIV	16845131	16845365
groupIV	16845131	16845365
groupXX	7269290	7269499
groupXX	8252840	8253452
groupXX	8252840	8253452
groupI	10430862	10930357
groupIV	12451990	12939904
groupIV	12451990	12939904
groupIV	12939905	13427819
groupVII	7510044	7993524
groupX	11148261	11632967
groupXI	5691099	6189035
groupXIX	4321720	4819185
groupXVI	17142768	17629277
groupXVI	17142768	17629277
groupXVI	17142768	17629277
groupXX	1812238	2301285
groupXX	4746526	5235573
groupI	3310077	3310078
groupI	4816374	4816375
groupI	21909727	21909728
groupUn	498491	498492
groupVI	15780594	15780595
groupVI	15780594	15780595
groupVII	1728753	1728754
groupXI	457909	457910
groupXVIII	5765162	5765163
groupIV	10812344	10812345
groupIV	13850026	13850027
groupUn	2632376	2632377
groupXX	232763	232764
groupXX	14411783	14411784
groupVI	13775642	13775643
groupVI	14131973	14131974
groupX	10415917	10415918
groupXXI	774193	774194
groupXIX	1943014	19897955
groupXIX	18969787	18970236
groupI	3494580	3494581
groupIX	2131739	2131740
groupIX	2131739	2131740
groupIX	4882924	4882925
groupIX	5184459	5184460
groupIX	9534951	9534952
groupIX	18942598	18942599
groupXIX	7400263	7400264
groupXIX	9639539	9639540
groupXIX	10402191	10402192
groupXIX	10402191	10402192
groupXIX	11034323	11034324
groupXIX	11034323	11034324
groupXIX	16667282	16667283
groupXIX	16667282	16667283
groupIV	32263200	32263201
groupIV	32263200	32263201
groupV	1893100	1893101
groupV	1893100	1893101
groupV	1893100	1893101
groupVII	2431400	2431401
groupVII	2431400	2431401
groupVII	22926300	22926301
groupVII	22926300	22926301
groupVII	22926300	22926301
groupVIII	4749000	4749001
groupVIII	6224300	6224301
groupVIII	6987227	6987228
groupX	10254300	10254301
groupXI	6263800	6263801
groupXIII	6213300	6213301
groupXIII	17675000	17675001
groupXIII	17675000	17675001
groupXIII	17675000	17675001
groupXIII	17675000	17675001
groupXIII	17675000	17675001
groupXV	4819700	4819701
groupXVI	8129100	8129101
groupXVI	9705900	9705901
groupXVI	9705900	9705901
groupXVI	9792100	9792101
groupXVII	11161600	11161601
groupIII	2013300	2013301
groupIII	2013300	2013301
groupIII	4622000	4622001
groupIV	5979600	5979601
groupV	1293200	1293201
groupV	1293200	1293201
groupVIII	10546400	10546401
groupVIII	13561500	13561501
groupXV	4819700	4819701
groupXVII	11161600	11161601
groupXVII	11161600	11161601
groupXX	2708400	2708401
groupI	4860953	4860954
groupI	21776796	21776797
groupIV	12800220	12800221
groupIX	12668166	12668167
groupV	6426588	6426589
groupVI	2576468	2576469
groupVII	5222127	5222128
groupVII	24649300	24649301
groupVII	24649300	24649301
groupXI	219488	219489
groupXII	11409165	11409166
groupXII	13826118	13826119
groupXIII	3913576	3913577
groupXIII	3913576	3913577
groupXIII	9617733	9617734
groupXIII	9617733	9617734
groupXIII	9617733	9617734
groupXIII	9617733	9617734
groupXIII	13180379	13180380
groupXIX	11789382	11789383
groupXV	6134163	6134164
groupXVI	4544023	4544024
groupXVI	6274460	6274461
groupXVI	6274460	6274461
groupXVII	5471871	5471872
groupXX	7483155	7483156
groupXX	8579616	8579617
groupXXI	6525514	6525515
groupXXI	7545763	7545764
groupXXI	7545763	7545764
groupXXI	7545763	7545764
groupXXI	7545763	7545764
groupXXI	7545763	7545764
groupXXI	7545763	7545764
groupXXI	7545763	7545764
groupXXI	7545763	7545764
groupXXI	7545763	7545764
groupXXI	7545763	7545764
groupXXI	7545763	7545764
groupXXI	7545763	7545764
groupXXI	7545763	7545764
groupXXI	7545763	7545764
groupXXI	7545763	7545764
groupXXI	7545763	7545764
groupXXI	8938069	8938070
groupXXI	8938069	8938070
groupXXI	8938069	8938070
groupXXI	8938069	8938070
groupXXI	8938069	8938070
groupXXI	8938069	8938070
groupXXI	8938069	8938070
groupI	7086284	7086382
groupI	7086284	7086382
groupIV	15232047	15232282
groupIV	15232047	15232282
groupIV	24284606	24284769
groupIV	24284606	24284769
groupVII	7478502	7478687
groupVII	7478502	7478687
groupVII	13663683	13664252
groupVII	13663683	13664252
groupVII	19807490	19808044
groupVII	19807490	19808044
groupXIX	10374706	10374923
groupXIX	10374706	10374923
groupI	4730526	4730725
groupI	5455664	5456232
groupI	5455664	5456232
groupI	7085842	7086410
groupI	7085842	7086410
groupI	7085842	7086410
groupI	7086284	7086382
groupI	7086284	7086382
groupI	7086284	7086382
groupI	7086284	7086382
groupI	7086284	7086382
groupI	7086284	7086382
groupI	7086284	7086382
groupI	9077231	9077346
groupI	9077231	9077346
groupI	9077231	9077346
groupI	9077231	9077346
groupI	9077231	9077346
groupI	9077231	9077346
groupI	9077231	9077346
groupI	9077231	9077346
groupI	16712775	16713323
groupI	18877960	18878190
groupI	19626633	19627248
groupI	19626633	19627248
groupII	2141832	2141942
groupII	3673898	3674050
groupII	3673898	3674050
groupII	3673898	3674050
groupII	5749631	5753004
groupII	7048976	7049171
groupII	7048976	7049171
groupII	13092100	13092244
groupII	13092100	13092244
groupII	13092100	13092244
groupII	14542025	21162184
groupII	14542025	14542272
groupII	14542025	14542272
groupII	21122251	21122379
groupII	21122251	21122379
groupII	21122251	21122379
groupIII	8038062	8038308
groupIII	14937909	14938516
groupIV	1926094	1926286
groupIV	1926094	1926286
groupIV	3004092	3004707
groupIV	3004386	4455528
groupIV	6107609	6107867
groupIV	6107609	6107867
groupIV	11585867	11586185
groupIV	11585867	11586185
groupIV	11742882	11743763
groupIV	11742882	11743763
groupIV	11742882	11743763
groupIV	11742882	11743763
groupIV	11742882	11743763
groupIV	11742882	11743763
groupIV	12809576	12809705
groupIV	12809576	12809705
groupIV	12809576	12809705
groupIV	12809576	12809705
groupIV	12809576	12809705
groupIV	12809576	12809705
groupIV	12809576	12809705
groupIV	12809576	12809705
groupIV	14933780	14934462
groupIV	14933780	14934462
groupIV	14933780	14934462
groupIV	14933780	14934462
groupIV	15232047	15232282
groupIV	15232047	15232282
groupIV	15625777	15625933
groupIV	15625777	15625933
groupIV	15625777	15625933
groupIV	15625777	15625933
groupIV	16331734	16331900
groupIV	16331734	16331900
groupIV	16331734	16331900
groupIV	16331734	16331900
groupIV	19000052	19000274
groupIV	19000052	19000274
groupIV	19663151	19663288
groupIV	19663151	19663288
groupIV	19663151	19663288
groupIV	21352524	21352626
groupIV	21352524	21352626
groupIV	21352524	21352626
groupIV	24284606	24284769
groupIV	24284606	24284769
groupIV	24284606	24284769
groupIV	24284606	24284769
groupIV	24284606	24284769
groupIV	24284606	24284769
groupIV	24854377	24854814
groupIV	24854377	24854814
groupIV	24854377	24854814
groupIV	25376712	25376967
groupIV	25376712	25376967
groupIV	25376712	25376967
groupIV	25376712	25376967
groupIV	25376712	25376967
groupIV	25376712	25376967
groupIV	25376712	25376967
groupIV	25376712	25376967
groupIV	25376712	25376967
groupIV	25376712	25376967
groupIV	25376712	25376967
groupIV	25376712	25376967
groupIV	28557782	28557932
groupIX	13727188	13727363
groupIX	13727188	13727363
groupIX	13727188	13727363
groupIX	14127502	14127635
groupUn	665934	666187
groupUn	665934	666187
groupUn	665934	666187
groupUn	665934	666187
groupUn	665934	666187
groupUn	665934	666187
groupUn	665934	666187
groupUn	665934	666187
groupUn	6125011	6125185
groupUn	8420232	8420701
groupUn	8420232	8420701
groupUn	14969370	14969579
groupUn	16988287	16988466
groupUn	16988287	16988466
groupUn	18864087	18864331
groupUn	34680584	34681136
groupUn	34680584	34681136
groupV	3175001	3175621
groupV	3175001	3175621
groupV	3175001	3175621
groupV	3175001	3175621
groupV	3175001	3175621
groupV	3981965	3982127
groupV	4402282	4402454
groupV	4402282	4402454
groupV	10400963	10401123
groupV	11542890	11543060
groupV	12218989	12219117
groupVI	3978954	3979192
groupVII	88297	88434
groupVII	2440718	2441119
groupVII	2440718	2441119
groupVII	2440718	2441119
groupVII	5222423	5222584
groupVII	5222423	5222584
groupVII	5222423	5222584
groupVII	5222423	5222584
groupVII	5222423	5222584
groupVII	5222423	5222584
groupVII	5222423	5222584
groupVII	5222423	5222584
groupVII	7478502	7478687
groupVII	7478502	7478687
groupVII	7478502	7478687
groupVII	17330866	17330982
groupVII	24229879	24230078
groupVII	24229879	24230078
groupVII	24229879	24230078
groupVII	24229879	24230078
groupVII	24229879	24230078
groupVII	25107948	25108180
groupVII	25107948	25108180
groupVII	26449237	26449376
groupVII	26449237	26449376
groupVII	26661087	26661766
groupVIII	1064809	1065033
groupVIII	1064809	1065033
groupVIII	4172401	4172620
groupVIII	4172401	4172620
groupVIII	4603040	4603188
groupVIII	6282607	6283177
groupVIII	9574968	9575159
groupVIII	9574968	9575159
groupVIII	10201806	10201908
groupVIII	10201806	10201908
groupVIII	12150972	12151566
groupVIII	13983555	13983664
groupVIII	13983555	13983664
groupVIII	15002303	15002427
groupVIII	17370466	17370594
groupVIII	17370466	17370594
groupX	1883326	1883460
groupX	4208593	4209127
groupX	4208593	4209127
groupX	6169731	6169864
groupX	6169731	6169864
groupX	6169731	6169864
groupX	6587402	6587629
groupX	9485869	9486068
groupX	10572913	10583497
groupX	10572913	10583497
groupX	10572913	10583497
groupXI	984438	984629
groupXI	3034795	7796955
groupXI	3034795	7796955
groupXI	3034795	7796955
groupXI	6149806	6150396
groupXI	7796753	7796955
groupXI	7796753	7796955
groupXI	13180120	13180293
groupXII	1656890	1657049
groupXII	9516763	9516885
groupXII	11036972	11037665
groupXII	12635660	12635856
groupXII	15378417	1657049
groupXII	18196576	18196820
groupXIII	5298608	5299265
groupXIII	8142821	8143387
groupXIII	8601959	8602104
groupXIII	9617376	9617499
groupXIII	13180084	13180379
groupXIII	16102100	16102319
groupXIII	16102100	16102319
groupXIV	2639626	2639866
groupXIV	6058018	6058175
groupXIV	6058018	6058175
groupXIV	8491338	8491501
groupXIV	8491338	8491501
groupXIV	9523993	9524151
groupXIV	9523993	9524151
groupXIV	13557168	13557315
groupXIV	13557168	13557315
groupXIV	13557168	13557315
groupXIV	13557168	13557315
groupXIV	13557727	13557931
groupXIX	10374706	10374923
groupXIX	12275339	12275436
groupXV	6134159	6134662
groupXV	6134159	6134662
groupXV	10145887	10146002
groupXV	10145887	10146002
groupXV	10145887	10146002
groupXV	10145887	10146002
groupXV	10145887	10146002
groupXV	10293605	10293757
groupXV	10293605	10293757
groupXV	10293605	10293757
groupXVI	2350690	2350836
groupXVI	3927459	3927599
groupXVI	3927459	3927599
groupXVI	7973486	7973657
groupXVI	10354359	10354380
groupXVI	12341018	12341614
groupXVI	13136133	13136341
groupXVI	13136133	13136341
groupXVI	18106523	18106710
groupXVI	18106523	18106710
groupXVI	18106523	18106710
groupXVI	18106523	18106710
groupXVII	4745206	4745382
groupXVII	4745206	4745382
groupXVII	4745206	4745382
groupXVII	5446617	5446753
groupXVII	8125069	8125226
groupXVII	8125069	8125226
groupXVII	9858642	9858767
groupXVII	9858642	9858767
groupXVII	10595180	10595855
groupXVII	10595180	10595855
groupXVII	10595180	10595855
groupXVII	10595180	10595855
groupXVII	14602141	14603141
groupXVII	14602141	14603141
groupXVIII	2847300	2847500
groupXVIII	2847300	2847500
groupXVIII	2847300	2847500
groupXVIII	6208335	6208918
groupXVIII	9393393	9393564
groupXVIII	9393393	9393564
groupXVIII	15225259	15225409
groupXX	3079660	3080347
groupXX	3079660	3080347
groupXX	3079660	3080347
groupXX	3338281	3338474
groupXX	3338281	3338474
groupXX	3338281	3338474
groupXX	7269290	7269499
groupXX	7269290	7269499
groupXX	7269290	7269499
groupXX	7269290	7269499
groupXX	7269290	7269499
groupXX	7269290	7269499
groupXX	8252840	8253452
groupXX	8252840	8253452
groupXX	8252840	8253452
groupXX	8252840	8253452
groupXX	8252840	8253452
groupXX	8252840	8253452
groupXX	8252840	8253452
groupXX	8252840	8253452
groupXX	8252840	8253452
groupXX	11318811	11318969
groupXX	11318811	11318969
groupXX	11318811	11318969
groupXX	11318811	11318969
groupXX	11318811	11318969
groupXX	11318811	11318969
groupXX	11318811	11318969
groupXX	11318811	11318969
groupXX	11318811	11318969
groupXX	11318811	11318969
groupXX	11318811	11318969
groupXX	11606215	11606611
groupXX	11606215	11606611
groupXX	11606215	11606611
groupXX	11606215	11606611
groupXX	11606215	11606611
groupXX	11606215	11606611
groupXX	14682376	14682923
groupXX	14682376	14682923
groupXX	14682376	14682923
groupXX	14682376	14682923
groupXXI	786161	786308
groupXXI	786161	786308
groupXXI	786161	786308
groupXXI	786161	786308
groupXXI	1794897	1795146
groupXXI	1794897	1795146
groupXXI	1794897	1795146
groupXXI	3385832	3386080
groupXXI	3385832	3386080
groupXXI	3385832	3386080
groupXXI	4587761	4587929
groupXXI	4587761	4587929
groupXXI	4587761	4587929
groupXXI	4587761	4587929
groupXXI	4897510	4897748
groupXXI	4897510	9043760
groupXXI	4897510	4897748
groupXXI	4897510	9043760
groupXXI	4897510	9043760
groupXXI	4897510	4897748
groupXXI	4897510	4897748
groupXXI	4897510	4897748
groupXXI	4897510	4897748
groupXXI	9043581	9043760
groupXXI	9043581	9043760
groupI	18877960	18878190
groupII	21231787	21232259
groupUn	7282581	7282789
groupVIII	17370466	18119985
groupVIII	17707798	17708139
groupXI	456040	456228
groupXI	13002908	13003049
groupXIII	6754994	6755172
groupXVI	2350690	18106710
groupI	1088288	2221089
groupI	2220911	2221089
groupI	4730526	25435490
groupI	4730526	25435490
groupI	4730526	4730725
groupI	7086284	25435490
groupI	7086284	25435490
groupII	2141832	3836310
groupIV	3004092	3004707
groupIV	4455356	15232282
groupIV	4455356	15232282
groupIV	4455356	11586185
groupIV	4455356	11586185
groupIV	4455356	15232282
groupIV	4455356	15232282
groupIV	11585867	28457182
groupIV	11585867	16331900
groupIV	11585867	11586185
groupIV	11585867	28457182
groupIV	11585867	11586185
groupIV	11585867	28457182
groupIV	11585867	11586185
groupIV	11585867	28457182
groupIV	11585867	28457182
groupIV	11585867	11586185
groupIV	11585867	16331900
groupIV	11585867	28457182
groupIV	11585867	16331900
groupIV	11585867	28457182
groupIV	15232047	28457182
groupIV	15232047	28457182
groupIV	15232047	28457182
groupIV	15232047	28457182
groupIX	610707	17846382
groupIX	610707	17846382
groupIX	610707	17846382
groupUn	6125011	6125185
groupUn	6125011	6125185
groupUn	18864087	18864331
groupVII	2440718	5222584
groupVII	2440718	5222584
groupVII	5222423	5222584
groupVII	25107948	26661766
groupVII	25107948	26661766
groupVIII	15002303	17370594
groupX	10572913	14005056
groupXI	6536292	11859429
groupXI	6536292	11859429
groupXII	617303	12922915
groupXII	617303	12922915
groupXII	617303	12922915
groupXII	1354859	1354988
groupXII	5799613	5799776
groupXII	12922318	5799776
groupXII	12922318	5799776
groupXII	12922318	5799776
groupXII	12922318	5799776
groupXII	12922318	12922915
groupXII	12922318	5799776
groupXII	15378417	15378558
groupXIII	19175427	15905199
groupXIII	19175427	16836768
groupXIII	19175427	16836768
groupXIV	13616986	13557315
groupXIV	13616986	13557315
groupXIX	12275339	19383610
groupXVI	3927459	13136341
groupXVI	3927459	13136341
groupXVI	13136133	13136341
groupXVII	1218822	9858767
groupXVIII	2847300	2847500
groupXVIII	2847300	2847500
groupXVIII	7613260	7613434
groupXX	11606215	11606611
groupXX	14682376	3570763
groupI	7085842	7086410
groupII	7048976	7049171
groupII	7048976	7049171
groupIV	11585867	11586185
groupIV	11585867	11586185
groupX	1241687	1241915
groupI	18123372	18123373
groupIV	5979902	5979903
groupIV	5979902	5979903
groupIV	5979902	5979903
groupIV	5979902	5979903
groupIV	5979902	5979903
groupIV	5979902	5979903
groupIV	7820645	7820646
groupXII	9516763	9516764
groupXII	9516764	9516765
groupXII	9516764	9516765
groupXII	11979558	11979559
groupXII	14193816	14193817
groupXII	14193816	14193817
groupXII	14193816	14193817
groupXIX	1942864	1942865
groupXXI	3030175	3030176
groupVII	27937443	27937444
groupVII	27937443	27937444
groupVII	27937443	27937444
groupVII	27937443	27937444
groupIV	12817401	12817402
groupIV	12817401	12817402
groupIV	12817401	12817402
groupIV	12817401	12817402
groupIV	27614532	27614533
groupV	8211082	8211083
groupV	8214190	8214191
groupV	8327818	8327819
groupV	10649179	10649180
groupVII	27757015	27757016
groupVIII	12472630	12472631
groupXI	5472842	5472843
groupXI	5845760	5845761
groupXI	9039275	9039276
groupXI	9039275	9039276
groupXII	14346080	14346081
groupXII	14353450	14353451
groupXIII	17896505	17896506
groupXXI	4004587	4004588
groupXXI	4500405	4500406
groupXXI	4500405	4500406
groupXXI	4500405	4500406
groupXXI	4500405	4500406
groupXXI	4500405	4500406
groupXXI	4500405	4500406
groupXXI	5716516	5716517
groupXXI	5793103	5793104
groupXXI	7002178	7002179
groupXXI	7904439	7904440
groupIX	1273244	1273245
groupVI	657036	657037
groupVI	6312798	6312799
groupXII	548804	548805
groupIX	14076299	14076300
groupXIX	7400263	7400264
groupXIX	7400263	7400264
groupXIX	10402191	10402192
